# Supplementary material for: Different regions of synaptic vesicle membrane regulate VAMP2 conformation for the SNARE assembly
Source: Nat Commun. 2020 Mar 24;11:1531. doi: 10.1038/s41467-020-15270-4 (PMC7093461; doi:10.1038/s41467-020-15270-4)
Supplement: Supplementary file 2 — Supplementary Data 1 [file 41467_2020_15270_MOESM2_ESM.xlsx]

## Sheet: Supplementary Data 1
			LipidRaft-S1		LipidRaft-S2		LipidRaft-S3		nonRaft-S1		nonRaft-S2		nonRaft-S3
m/z	Retention time (s)	Lipid species	pmol/μg	mol%	pmol/μg	mol%	pmol/μg	mol%	pmol/μg	mol%	pmol/μg	mol%	pmol/μg	mol%	Lipid molecule species	Adduct form
369.352	348.24	Cholesterol	897.565	55.049	876.547	56.794	860.226	55.539	168.888	24.823	151.98	27.13	175.783	31.393	Cholesterol	[Cholesterol+H-H2O]+
876.578	412.882	PC(40:7)	0.0709	0.00435	0.0666	0.00432	0.0861	0.00556	0.049	0.0072	0.0312	0.00557	0.0223	0.00398	PC(22:6_18:1)	[PC+HCOO]-
878.586	366.394	PC(40:6)_1	2.219	0.136	2.513	0.163	2.473	0.16	9.362	1.376	5.347	0.955	5.196	0.928	PC(18:0_22:6)	[PC+HCOO]-
878.587	384.531	PC(40:6)_2	1.987	0.122	2.805	0.182	3.609	0.233	0.193	0.0284	0.0923	0.0165	0.079	0.0141	PC(22:2_18:4)	[PC+HCOO]-
880.6	382.425	PC(40:5)_1	0.431	0.0264	0.556	0.036	0.754	0.0487	0.369	0.0543	0.22	0.0392	0.219	0.039	PC(20:1_20:4)	[PC+HCOO]-
880.608	396.132	PC(40:5)_2	0.217	0.0133	0.285	0.0185	0.343	0.0221	0.0974	0.0143	0.0602	0.0107	0.0474	0.00847	PC(18:0_22:5)	[PC+HCOO]-
848.536	279.28	PC(38:7)	0.0226	0.00139	0.0251	0.00162	0.0233	0.0015	0.169	0.0248	0.108	0.0192	0.122	0.0219	PC(16:1_22:6)	[PC+HCOO]-
850.554	320.245	PC(38:6)_1	6.765	0.415	7.295	0.473	6.858	0.443	13.619	2.002	8.608	1.537	8.557	1.528	PC(22:6_16:0)_1	[PC+HCOO]-
850.564	342.274	PC(38:6)_2	0.429	0.0263	0.531	0.0344	0.608	0.0392	0.349	0.0512	0.143	0.0256	0.142	0.0253	PC(22:6_16:0)_2	[PC+HCOO]-
852.569	338.375	PC(38:5)_1	0.727	0.0446	0.937	0.0607	0.893	0.0577	5.041	0.741	2.883	0.515	3.186	0.569	PC(18:1_20:4)_1	[PC+HCOO]-
852.57	352.839	PC(38:5)_2	0.151	0.00929	0.136	0.00882	0.162	0.0104	0.342	0.0502	0.211	0.0377	0.186	0.0333	PC(18:1_20:4)_2	[PC+HCOO]-
854.584	379	PC(38:4)_1	2.823	0.173	3.018	0.196	3.063	0.198	7.192	1.057	4.222	0.754	4.169	0.745	PC(18:0_20:4)	[PC+HCOO]-
854.584	365.18	PC(38:4)_2	0.44	0.027	0.459	0.0297	0.456	0.0295	1.319	0.194	0.791	0.141	0.73	0.13	PC(16:0_22:4)	[PC+HCOO]-
856.608	474.546	PC(38:3)_1	0.0118	0.000721	0.0112	0.000727	0.0105	0.000676	0.02	0.00294	0.0153	0.00272	0.0104	0.00186	PC(20:2_18:1)	[PC+HCOO]-
856.6	397.168	PC(38:3)_2	0.374	0.023	0.374	0.0242	0.368	0.0238	0.519	0.0763	0.338	0.0604	0.341	0.0609	PC(18:0_20:3)	[PC+HCOO]-
858.615	422.555	PC(38:2)	0.933	0.0572	1.46	0.0946	1.327	0.0857	0.925	0.136	0.523	0.0933	0.579	0.103	PC(18:0_20:2)	[PC+HCOO]-
860.632	455.608	PC(38:1)	6.122	0.375	8.707	0.564	8.479	0.547	0.748	0.11	0.431	0.0769	0.357	0.0637	PC(20:0_18:1)	[PC+HCOO]-
846.616	436.999	PC(37:1)	0.518	0.0318	0.386	0.025	0.338	0.0218	0.0945	0.0139	0.0454	0.00811	0.0322	0.00575	PC(19:0_18:1)	[PC+HCOO]-
822.522	270.52	PC(36:6)_1	0.0313	0.00192	0.0192	0.00124	0.032	0.00207	0.0691	0.0102	0.038	0.00679	0.0783	0.014	PC(22:5_14:1)_1	[PC+HCOO]-
822.524	297.65	PC(36:6)_2	1.25	0.0767	1.465	0.0949	1.661	0.107	0.235	0.0345	0.0631	0.0113	0.0344	0.00615	PC(22:5_14:1)_2	[PC+HCOO]-
824.536	298.177	PC(36:5)	0.263	0.0161	0.293	0.019	0.337	0.0217	0.191	0.028	0.103	0.0185	0.229	0.0409	PC(16:0_20:5)	[PC+HCOO]-
826.555	363.013	PC(36:4)_1	0.175	0.0107	0.186	0.012	0.189	0.0122	0.443	0.0651	0.217	0.0388	0.236	0.0422	PC(16:0_20:4)_1	[PC+HCOO]-
826.555	333.855	PC(36:4)_2	5.096	0.313	5.511	0.357	5.607	0.362	13.623	2.002	8.169	1.458	8.421	1.504	PC(16:0_20:4)_2	[PC+HCOO]-
826.556	280.421	PC(36:4)_3	0.00812	0.000498	0.0101	0.000655	0.0105	0.00068	0.00974	0.00143	0.00988	0.00176	0.00783	0.0014	PC(16:0_20:4)_3	[PC+HCOO]-
828.569	351.933	PC(36:3)_1	1.014	0.0622	0.926	0.06	0.876	0.0566	1.541	0.226	1.076	0.192	1.142	0.204	PC(16:0_20:3)	[PC+HCOO]-
828.568	366.816	PC(36:3)_2	0.072	0.00442	0.0771	0.005	0.0719	0.00464	0.14	0.0206	0.0964	0.0172	0.0996	0.0178	PC(18:2_18:1)	[PC+HCOO]-
830.584	381.024	PC(36:2)_1	2.559	0.157	3.132	0.203	3.204	0.207	5.449	0.801	3.083	0.55	3.364	0.601	PC(18:1_18:1)	[PC+HCOO]-
830.596	447.027	PC(36:2)_2	0.111	0.00678	0.943	0.0611	0.85	0.0549	0.0778	0.0114	0.0437	0.0078	0.0465	0.0083	PC(18:0_18:2)	[PC+HCOO]-
832.593	417.784	PC(36:1)_1	40.937	2.511	44.043	2.854	45.096	2.912	19.615	2.883	11.226	2.004	8.799	1.571	PC(18:0_18:1)_1	[PC+HCOO]-
832.608	481.434	PC(36:1)_2	1.232	0.0755	2.198	0.142	2.039	0.132	0.0541	0.00796	0.0428	0.00764	0.0194	0.00347	PC(18:0_18:1)_2	[PC+HCOO]-
818.585	396.233	PC(35:1)	1.054	0.0647	1.04	0.0674	1.024	0.0661	0.434	0.0638	0.293	0.0524	0.231	0.0413	PC(17:0_18:1)	[PC+HCOO]-
802.555	339.471	PC(34:2)	3.548	0.218	2.943	0.191	2.879	0.186	2.751	0.404	1.933	0.345	2.036	0.364	PC(18:2_16:0)	[PC+HCOO]-
804.569	424.561	PC(34:1)_1	0.317	0.0195	0.566	0.0367	0.495	0.0319	0.385	0.0566	0.25	0.0445	0.221	0.0394	PC(16:0_18:1)_1	[PC+HCOO]-
804.563	374.948	PC(34:1)_2	126.787	7.776	117.958	7.643	126.55	8.171	87.939	12.925	52.624	9.394	41.648	7.438	PC(16:0_18:1)_2	[PC+HCOO]-
804.569	407.07	PC(34:1)_3	0.302	0.0185	0.312	0.0202	0.707	0.0456	0.274	0.0403	0.175	0.0312	0.135	0.024	PC(16:0_18:1)_3	[PC+HCOO]-
806.578	413.511	PC(34:0)_1	58.119	3.565	46.403	3.007	49.846	3.218	1.361	0.2	0.69	0.123	0.518	0.0925	PC(18:0_16:0)_1	[PC+HCOO]-
806.598	470.539	PC(34:0)_2	0.397	0.0243	0.446	0.0289	0.446	0.0288	0.457	0.0671	0.316	0.0563	0.296	0.0529	PC(18:0_16:0)_2	[PC+HCOO]-
806.587	443.832	PC(34:0)_3	0.301	0.0184	0.258	0.0167	0.254	0.0164	0.202	0.0296	0.0853	0.0152	0.0623	0.0111	PC(18:0_16:0)_3	[PC+HCOO]-
790.554	352.795	PC(33:1)	0.532	0.0326	0.514	0.0333	0.495	0.0319	0.338	0.0497	0.223	0.0397	0.205	0.0366	PC(16:0_17:1)	[PC+HCOO]-
792.568	392.45	PC(33:0)	1.233	0.0756	1.06	0.0687	1.066	0.0688	0.0443	0.00651	0.0707	0.0126	0.216	0.0386	PC(15:0_18:0)	[PC+HCOO]-
776.539	333.442	PC(32:1)	2.459	0.151	2.635	0.171	2.385	0.154	1.933	0.284	1.877	0.335	1.618	0.289	PC(16:1_16:0)	[PC+HCOO]-
778.548	370.146	PC(32:0)_1	158.028	9.692	129.473	8.389	144.101	9.304	5.666	0.833	2.781	0.496	1.419	0.253	PC(16:0_16:0)_1	[PC+HCOO]-
778.56	406.438	PC(32:0)_2	3.609	0.221	0.883	0.0572	0.833	0.0538	1.271	0.187	0.762	0.136	0.722	0.129	PC(16:0_16:0)_2	[PC+HCOO]-
750.523	322.692	PC(30:0)	3.232	0.198	2.773	0.18	2.79	0.18	0.174	0.0256	0.101	0.0179	0.0639	0.0114	PC(14:0_16:0)	[PC+HCOO]-
524.373	110.747	LPC(18:0)	0.495	0.0304	0.416	0.0269	0.423	0.0273	0.211	0.031	0.174	0.031	0.223	0.0399	LPC(18:0_0:0)	[LPC+H]+
496.342	81.511	LPC(16:0)	0.948	0.0582	0.917	0.0594	0.865	0.0558	0.642	0.0943	0.602	0.107	0.61	0.109	LPC(16:0_0:0)	[LPC+H]+
834.513	371.808	PE(44:12)	0.0342	0.0021	0.0445	0.00289	0.0555	0.00358	0.134	0.0197	0.119	0.0213	0.11	0.0196	PE(22:6_22:6)	[PE-H]-
836.516	411.776	PE(44:11)_1	0.0533	0.00327	0.0748	0.00485	0.0854	0.00551	0.208	0.0306	0.143	0.0255	0.131	0.0234	PE(22:5_22:6)_1	[PE-H]-
836.525	391.349	PE(44:11)_2	0.0548	0.00336	0.0608	0.00394	0.0677	0.00437	0.104	0.0153	0.0836	0.0149	0.0657	0.0117	PE(22:5_22:6)_2	[PE-H]-
838.537	400.836	PE(44:10)	0.04	0.00245	0.0553	0.00359	0.0811	0.00524	0.0749	0.011	0.0544	0.00971	0.0668	0.0119	PE(22:4_22:6)	[PE-H]-
812.517	414.546	PE(42:9)	0.0195	0.0012	0.0295	0.00191	0.0382	0.00247	0.317	0.0467	0.0719	0.0128	0.0592	0.0106	PE(20:3_22:6)	[PE-H]-
814.535	412.231	PE(42:8)	0.0164	0.00101	0.0219	0.00142	0.0201	0.0013	0.0225	0.0033	0.0236	0.0042	0.0269	0.0048	PE(20:2_22:6)	[PE-H]-
818.564	420.943	PE(42:6)	0.131	0.00802	0.0439	0.00284	0.204	0.0131	0.0544	0.00799	0.053	0.00946	0.0485	0.00867	PE(22:6_20:0)	[PE-H]-
810.506	356.519	PE(42:10)_1	0.0226	0.00138	0.0276	0.00179	0.0263	0.0017	0.0528	0.00776	0.0394	0.00703	0.0342	0.0061	PE(22:6_20:4)	[PE-H]-
810.502	392.835	PE(42:10)_2	0.0783	0.0048	0.109	0.00704	0.12	0.00772	0.188	0.0277	0.166	0.0296	0.126	0.0225	PE(20:5_22:5)	[PE-H]-
786.501	303.187	PE(40:8)	0.0289	0.00177	0.0455	0.00295	0.0414	0.00267	0.184	0.0271	0.234	0.0417	0.164	0.0292	PE(20:4_20:4)	[PE-H]-
788.519	338.527	PE(40:7)	0.801	0.0491	1.169	0.0757	0.989	0.0639	4.246	0.624	4.468	0.798	3.651	0.652	PE(22:6_18:1)	[PE-H]-
790.534	399.438	PE(40:6)_1	0.0795	0.00488	0.0736	0.00477	0.0811	0.00524	0.211	0.0311	0.187	0.0334	0.192	0.0343	PE(22:6_18:0)_1	[PE-H]-
790.534	414.488	PE(40:6)_2	0.0287	0.00176	0.0269	0.00174	0.0313	0.00202	0.0628	0.00923	0.0505	0.00901	0.0507	0.00906	PE(22:6_18:0)_2	[PE-H]-
790.527	379.406	PE(40:6)_3	34.637	2.124	31.462	2.039	32.731	2.113	39.038	5.738	34.947	6.238	33.106	5.912	PE(22:6_18:0)_3	[PE-H]-
792.549	393.676	PE(40:5)_1	0.661	0.0405	0.637	0.0413	0.698	0.0451	0.274	0.0402	0.277	0.0495	0.219	0.0392	PE(20:1_20:4)_1	[PE-H]-
792.549	352.793	PE(40:5)_2	0.0497	0.00305	0.049	0.00318	0.0587	0.00379	0.0326	0.00479	0.0323	0.00576	0.0266	0.00475	PE(20:1_20:4)_2	[PE-H]-
792.549	407.863	PE(40:5)_3	0.597	0.0366	0.696	0.0451	0.717	0.0463	0.548	0.0806	0.441	0.0787	0.483	0.0862	PE(18:1_22:4)_1	[PE-H]-
792.548	407.872	PE(40:5)_4	0.525	0.0322	0.629	0.0408	0.648	0.0419	0.53	0.0779	0.459	0.082	0.465	0.0831	PE(18:1_22:4)_2	[PE-H]-
794.565	420.526	PE(40:4)_1	2.486	0.152	2.463	0.16	2.58	0.167	3.518	0.517	3.258	0.582	3.199	0.571	PE(18:0_22:4)_1	[PE-H]-
794.577	500.313	PE(40:4)_2	0.00812	0.000498	0.00783	0.000507	0.00513	0.000331	0.0132	0.00194	0.0135	0.00241	0.00975	0.00174	PE(18:0_22:4)_2	[PE-H]-
798.595	464.611	PE(40:2)	0.0628	0.00385	0.14	0.00905	0.137	0.00887	0.0697	0.0102	0.0684	0.0122	0.0446	0.00796	PE(20:1_20:1)	[PE-H]-
800.61	497.644	PE(40:1)	0.0772	0.00473	0.118	0.00765	0.122	0.0079	0.0206	0.00302	0.0172	0.00308	0.014	0.0025	PE(18:0_22:1)	[PE-H]-
776.519	297.529	PE(39:6)_1	0.0674	0.00413	0.0736	0.00477	0.0989	0.00639	0.103	0.0152	0.0731	0.013	0.103	0.0184	PE(22:6_17:0)_1	[PE-H]-
776.517	357.405	PE(39:6)_2	0.226	0.0138	0.214	0.0139	0.206	0.0133	0.243	0.0357	0.215	0.0384	0.221	0.0395	PE(22:6_17:0)_2	[PE-H]-
786.597	481.239	PE(39:1)	0.01	0.000615	0.0188	0.00122	0.0206	0.00133	0.00599	0.000881	0.00501	0.000894	0.00443	0.000792	PE(17:0_22:1)	[PE-H]-
762.502	316.423	PE(38:6)_1	0.0628	0.00385	0.0795	0.00515	0.089	0.00574	0.142	0.0208	0.146	0.026	0.12	0.0214	PE(22:6_16:0)_1	[PE-H]-
762.504	333.953	PE(38:6)_2	9.532	0.585	9.615	0.623	10.026	0.647	11.073	1.628	10.552	1.884	10.187	1.819	PE(22:6_16:0)_2	[PE-H]-
764.517	366.394	PE(38:5)_1	0.211	0.013	0.207	0.0134	0.214	0.0138	0.211	0.031	0.184	0.0329	0.177	0.0315	PE(18:1_20:4)_1	[PE-H]-
764.519	351.439	PE(38:5)_2	1.382	0.0848	1.77	0.115	1.714	0.111	5.33	0.783	3.814	0.681	2.845	0.508	PE(18:1_20:4)_2	[PE-H]-
766.528	391.848	PE(38:4)_1	20.338	1.247	19.272	1.249	19.369	1.251	24.044	3.534	24.182	4.317	20.433	3.649	PE(18:0_20:4)	[PE-H]-
766.533	376.354	PE(38:4)_2	0.319	0.0196	0.412	0.0267	0.453	0.0293	0.431	0.0634	0.18	0.0321	0.123	0.022	PE(16:0_22:4)	[PE-H]-
768.547	421.815	PE(38:3)	0.138	0.00844	0.148	0.00962	0.168	0.0108	0.122	0.0179	0.125	0.0223	0.107	0.0192	PE(18:0_20:3)	[PE-H]-
770.564	429.601	PE(38:2)	0.338	0.0207	0.754	0.0489	0.773	0.0499	0.387	0.0568	0.411	0.0734	0.247	0.0441	PE(20:2_18:0)	[PE-H]-
772.58	462.924	PE(38:1)	0.727	0.0446	1.148	0.0744	1.174	0.0758	0.103	0.0152	0.0812	0.0145	0.0804	0.0144	PE(18:0_20:1)	[PE-H]-
774.595	494.826	PE(38:0)	0.0118	0.000721	0.0142	0.00092	0.0108	0.000698	0.00378	0.000556	0.0043	0.000767	0.00247	0.000441	PE(18:0_20:0)	[PE-H]-
752.518	369.479	PE(37:4)_1	0.117	0.00717	0.137	0.00886	0.105	0.0068	0.115	0.0169	0.0999	0.0178	0.0883	0.0158	PE(17:0_20:4)_1	[PE-H]-
752.529	297.675	PE(37:4)_2	0.198	0.0121	0.243	0.0157	0.299	0.0193	0.281	0.0413	0.202	0.036	0.323	0.0577	PE(17:0_20:4)_2	[PE-H]-
752.53	322.637	PE(37:4)_3	0.206	0.0126	0.204	0.0132	0.228	0.0148	0.0169	0.00249	0.00964	0.00172	0.0155	0.00277	PE(17:0_20:4)_3	[PE-H]-
758.566	446.906	PE(37:1)	0.0339	0.00208	0.0465	0.00301	0.0574	0.0037	0.0214	0.00315	0.00655	0.00117	0.0135	0.0024	PE(17:0_20:1)	[PE-H]-
734.469	285.149	PE(36:6)	0.0095	0.000583	0.00953	0.000617	0.0104	0.000671	0.0147	0.00216	0.0173	0.00309	0.0142	0.00254	PE(22:6_14:0)	[PE-H]-
736.485	305.484	PE(36:5)	0.0198	0.00122	0.0278	0.0018	0.0268	0.00173	0.112	0.0165	0.102	0.0182	0.0826	0.0147	PE(16:1_20:4)	[PE-H]-
738.503	346.277	PE(36:4)_1	2.194	0.135	2.611	0.169	2.57	0.166	2.908	0.427	2.7	0.482	2.453	0.438	PE(16:0_20:4)_1	[PE-H]-
738.503	324.966	PE(36:4)_2	0.0266	0.00163	0.0222	0.00144	0.029	0.00187	0.0172	0.00252	0.0324	0.00578	0.0245	0.00437	PE(16:0_20:4)_2	[PE-H]-
740.517	359.983	PE(36:3)	0.137	0.00837	0.133	0.0086	0.132	0.0085	0.312	0.0458	0.379	0.0676	0.29	0.0517	PE(18:1_18:2)	[PE-H]-
742.534	393.067	PE(36:2)	1.719	0.105	2.683	0.174	2.62	0.169	4.274	0.628	3.794	0.677	3.1	0.554	PE(18:1_18:1)	[PE-H]-
744.55	428.594	PE(36:1)	6.478	0.397	7.758	0.503	8.425	0.544	1.87	0.275	1.218	0.217	1.507	0.269	PE(18:0_18:1)	[PE-H]-
746.563	461.16	PE(36:0)_1	0.0697	0.00427	0.0542	0.00351	0.0609	0.00393	0.00478	0.000702	0.0033	0.000588	0.00287	0.000512	PE(18:0_18:0)_1	[PE-H]-
746.564	412.744	PE(36:0)_2	0.268	0.0164	0.214	0.0139	0.234	0.0151	0.0103	0.00152	0.00379	0.000676	0.00558	0.000997	PE(18:0_18:0)_2	[PE-H]-
728.516	371.586	PE(35:2)	0.0124	0.00076	0.023	0.00149	0.0243	0.00157	0.0217	0.00319	0.0251	0.00448	0.0214	0.00381	PE(17:1_18:1)	[PE-H]-
730.533	408.279	PE(35:1)	0.0979	0.00601	0.115	0.00742	0.112	0.00721	0.037	0.00544	0.0265	0.00474	0.031	0.00553	PE(17:0_18:1)	[PE-H]-
712.485	311.809	PE(34:3)	0.00229	0.00014	0.00276	0.000179	0.00257	0.000166	0.00445	0.000654	0.00602	0.00107	0.00448	0.000801	PE(16:1_18:2)	[PE-H]-
714.501	350.246	PE(34:2)	0.237	0.0146	0.258	0.0167	0.28	0.0181	0.267	0.0392	0.271	0.0484	0.222	0.0397	PE(18:1_16:1)	[PE-H]-
716.519	387.292	PE(34:1)	6.12	0.375	6.051	0.392	6.8	0.439	2.083	0.306	1.521	0.272	1.836	0.328	PE(16:0_18:1)	[PE-H]-
718.534	423.712	PE(34:0)_1	1.301	0.0798	1.091	0.0707	1.188	0.0767	0.0209	0.00307	0.0106	0.00189	0.0117	0.0021	PE(18:0_16:0)_1	[PE-H]-
718.533	369.476	PE(34:0)_2	0.578	0.0354	0.65	0.0421	0.572	0.0369	0.0347	0.0051	0.0126	0.00224	0.0234	0.00418	PE(18:0_16:0)_2	[PE-H]-
702.502	366.198	PE(33:1)	0.02	0.00123	0.0212	0.00137	0.0248	0.0016	0.00916	0.00135	0.0066	0.00118	0.00754	0.00135	PE(16:0_17:1)	[PE-H]-
704.523	403.241	PE(33:0)_1	0.0156	0.000954	0.0162	0.00105	0.0152	0.000979	0.00112	0.000164	0.000198	3.54e-05	0.000141	2.52e-05	PE(17:0_16:0)_1	[PE-H]-
704.517	347.153	PE(33:0)_2	0.012	0.000738	0.0109	0.000704	0.011	0.000708	0.000945	0.000139	0.000602	0.000107	0.000861	0.000154	PE(17:0_16:0)_2	[PE-H]-
688.486	343.316	PE(32:1)	0.122	0.00745	0.137	0.00886	0.144	0.00933	0.0473	0.00695	0.0409	0.0073	0.0408	0.00728	PE(16:0_16:1)	[PE-H]-
690.501	322.321	PE(32:0)_1	0.0285	0.00175	0.0281	0.00182	0.0355	0.00229	0.00359	0.000528	0.00398	0.00071	0.00201	0.00036	PE(16:0_16:0)_1	[PE-H]-
690.501	382.444	PE(32:0)_2	0.495	0.0303	0.385	0.025	0.439	0.0284	0.00743	0.00109	0.00287	0.000512	0.00611	0.00109	PE(16:0_16:0)_2	[PE-H]-
524.271	66.9685	LPE(22:6)	0.578	0.0354	1.146	0.0743	0.843	0.0544	4.869	0.716	4.327	0.772	4.599	0.821	LPE(22:6_0:0)	[LPE-H]-
528.305	84.199	LPE(22:4)	0.0195	0.00119	0.044	0.00285	0.0338	0.00218	0.0904	0.0133	0.0678	0.0121	0.0762	0.0136	LPE(22:4_0:0)	[LPE-H]-
500.274	68.6705	LPE(20:4)	0.057	0.0035	0.115	0.00742	0.0918	0.00593	0.983	0.145	0.743	0.133	0.93	0.166	LPE(20:4_0:0)	[LPE-H]-
506.321	113.558	LPE(20:1)	0.0145	0.00089	0.0459	0.00298	0.0319	0.00206	0.0153	0.00225	0.0143	0.00256	0.0118	0.00211	LPE(20:1_0:0)	[LPE-H]-
478.29	86.547	LPE(18:1)	0.0835	0.00512	0.171	0.0111	0.132	0.0085	0.234	0.0344	0.177	0.0315	0.196	0.035	LPE(18:1_0:0)	[LPE-H]-
480.306	115.915	LPE(18:0)	0.374	0.023	0.387	0.0251	0.399	0.0257	0.146	0.0214	0.0865	0.0154	0.248	0.0444	LPE(18:0_0:0)	[LPE-H]-
452.275	85.0305	LPE(16:0)	0.138	0.00844	0.144	0.00932	0.142	0.00919	0.0599	0.00881	0.0409	0.00729	0.0854	0.0153	LPE(16:0_0:0)	[LPE-H]-
438.259	73.1825	LPE(15:0)	0.072	0.00442	0.0771	0.005	0.0982	0.00634	0.124	0.0183	0.11	0.0196	0.17	0.0304	LPE(15:0_0:0)	[LPE-H]-
758.49	292.752	PS(34:2)	0.0582	0.00357	0.0701	0.00454	0.0586	0.00379	0.0795	0.0117	0.0807	0.0144	0.094	0.0168	PS(16:1_18:1)	[PS-H]-
786.522	335.943	PS(36:2)_1	1.623	0.0995	1.991	0.129	1.521	0.0982	3.132	0.46	2.635	0.47	3.137	0.56	PS(18:1_18:1)_1	[PS-H]-
786.522	379.454	PS(36:2)_2	0.779	0.0478	1.077	0.0698	0.875	0.0565	1.399	0.206	1.327	0.237	1.567	0.28	PS(18:1_18:1)_2	[PS-H]-
788.538	378.159	PS(36:1)	3.648	0.224	7.122	0.461	5.874	0.379	2.301	0.338	2.062	0.368	2.399	0.428	PS(18:0_18:1)	[PS-H]-
790.563	357.804	PS(36:0)	0.0103	0.000632	0.0386	0.0025	0.0495	0.00319	0.000806	0.000119	0.00178	0.000317	0.00283	0.000506	PS(14:0_22:0)	[PS-H]-
816.568	418.388	PS(38:1)	0.381	0.0234	0.587	0.0381	0.45	0.029	0.214	0.0314	0.066	0.0118	0.0691	0.0123	PS(20:0_18:1)	[PS-H]-
834.514	328.397	PS(40:6)_1	40.3	2.472	20.083	1.301	16.019	1.034	46.043	6.767	32.121	5.734	35.802	6.394	PS(18:0_22:6)_1	[PS-H]-
834.514	375.42	PS(40:6)_2	10.067	0.617	5.794	0.375	4.894	0.316	9.569	1.406	6.708	1.198	8.268	1.477	PS(18:0_22:6)_2	[PS-H]-
909.542	309.033	PI(40:6)_1	2.387	0.146	2.586	0.168	2.555	0.165	3.708	0.545	3.297	0.589	3.368	0.601	PI(18:0_22:6)_1	[PI-H]-
909.552	327.308	PI(40:6)_2	0.131	0.00806	0.315	0.0204	0.336	0.0217	0.225	0.033	0.395	0.0705	0.253	0.0453	PI(18:0_22:6)_2	[PI-H]-
913.572	351.955	PI(40:4)	0.334	0.0205	0.463	0.03	0.503	0.0325	0.446	0.0656	0.451	0.0804	0.377	0.0672	PI(18:0_22:4)	[PI-H]-
881.51	234.373	PI(38:6)_1	0.0622	0.00382	0.0807	0.00523	0.0496	0.0032	0.282	0.0415	0.586	0.105	0.337	0.0603	PI(16:0_22:6)_1	[PI-H]-
881.511	262.446	PI(38:6)_2	1.26	0.0773	1.581	0.102	1.381	0.0891	0.256	0.0377	2.794	0.499	2.069	0.37	PI(16:0_22:6)_2	[PI-H]-
883.527	280.008	PI(38:5)_1	1.83	0.112	2.986	0.193	2.733	0.176	11.723	1.723	12.199	2.178	9.301	1.661	PI(18:1_20:4)_1	[PI-H]-
883.531	320.185	PI(38:5)_2	0.167	0.0102	0.143	0.00924	0.12	0.00772	0.13	0.0191	0.103	0.0184	0.273	0.0487	PI(18:1_20:4)_2	[PI-H]-
885.534	320.788	PI(38:4)	21.069	1.292	27.975	1.813	21.325	1.377	41.783	6.141	38.14	6.808	42.26	7.547	PI(18:0_20:4)	[PI-H]-
871.525	297.656	PI(37:4)	0.29	0.0178	0.375	0.0243	0.311	0.0201	0.456	0.0671	0.515	0.0919	0.438	0.0783	PI(20:4_17:0)	[PI-H]-
857.513	274.534	PI(36:4)	6.94	0.426	7.742	0.502	8.242	0.532	14.143	2.079	14.891	2.658	11.315	2.021	PI(16:0_20:4)	[PI-H]-
821.525	322.644	PG(40:6)	0.0365	0.00224	0.0429	0.00278	0.0631	0.00407	0.0789	0.0116	0.0678	0.0121	0.0515	0.0092	PG(18:0_22:6)	[PG-H]-
827.579	414.084	PG(40:3)	0.0476	0.00292	0.0836	0.00542	0.123	0.00795	0.0818	0.012	0.0959	0.0171	0.0626	0.0112	PG(22:2_18:1)	[PG-H]-
829.596	447.158	PG(40:2)	0.366	0.0225	0.572	0.0371	0.555	0.0358	0.118	0.0173	0.156	0.0279	0.0947	0.0169	PG(20:1_20:1)	[PG-H]-
831.614	480.869	PG(40:1)	0.115	0.00703	0.113	0.00731	0.0968	0.00625	0.0228	0.00334	0.0331	0.00591	0.0228	0.00407	PG(20:1_20:0)	[PG-H]-
807.525	329.835	PG(39:6)	0.123	0.00756	0.138	0.00894	0.141	0.0091	0.0662	0.00974	0.0649	0.0116	0.0654	0.0117	PG(17:0_22:6)	[PG-H]-
793.494	276.74	PG(38:6)	0.0165	0.00101	0.026	0.00169	0.023	0.00148	0.0548	0.00805	0.0771	0.0138	0.0463	0.00826	PG(22:6_16:0)	[PG-H]-
795.511	293.687	PG(38:5)	0.0185	0.00114	0.0252	0.00164	0.0214	0.00138	0.0939	0.0138	0.138	0.0246	0.0819	0.0146	PG(22:5_16:0)	[PG-H]-
797.526	334.024	PG(38:4)	0.206	0.0126	0.209	0.0136	0.201	0.013	0.507	0.0746	0.66	0.118	0.473	0.0845	PG(18:0_20:4)	[PG-H]-
801.566	409.791	PG(38:2)	0.594	0.0364	1.029	0.0666	0.94	0.0607	0.278	0.0408	0.286	0.051	0.189	0.0337	PG(20:2_18:0)	[PG-H]-
803.583	444.856	PG(38:1)	1.342	0.0823	1.749	0.113	1.579	0.102	0.351	0.0516	0.398	0.071	0.316	0.0564	PG(20:1_18:0)	[PG-H]-
779.483	340.503	PG(37:6)	0.0789	0.00484	0.0678	0.00439	0.0797	0.00515	0.0801	0.0118	0.083	0.0148	0.094	0.0168	PG(22:6_15:0)	[PG-H]-
789.571	391.049	PG(37:1)	2.357	0.145	2.448	0.159	2.75	0.178	0.0574	0.00843	0.0883	0.0158	0.0577	0.0103	PG(17:1_20:0)	[PG-H]-
769.495	288.779	PG(36:4)	0.0806	0.00495	0.102	0.00663	0.0868	0.00561	0.236	0.0346	0.366	0.0654	0.231	0.0412	PG(16:0_20:4)	[PG-H]-
771.511	326.721	PG(36:3)	0.0818	0.00502	0.0795	0.00515	0.0611	0.00395	0.189	0.0278	0.137	0.0245	0.136	0.0243	PG(18:2_18:1)	[PG-H]-
773.527	360.193	PG(36:2)	1.766	0.108	2.132	0.138	1.759	0.114	8.273	1.216	9.185	1.64	7.492	1.338	PG(18:1_18:1)	[PG-H]-
775.537	400.659	PG(36:1)	31.716	1.945	27.454	1.779	31.1	2.008	35.309	5.19	36.3	6.48	32.8	5.858	PG(18:1_18:0)	[PG-H]-
745.496	292.45	PG(34:2)_1	0.0162	0.000993	0.0256	0.00166	0.0243	0.00157	0.0351	0.00516	0.0451	0.00805	0.0302	0.00539	PG(16:1_18:1)	[PG-H]-
745.496	261.78	PG(34:2)_2	0.0123	0.000756	0.00953	0.000617	0.0107	0.000694	0.031	0.00456	0.0279	0.00499	0.0241	0.00431	PG(18:1_16:1)	[PG-H]-
747.505	356.75	PG(34:1)_1	17.889	1.097	13.662	0.885	14.991	0.968	23.711	3.485	20.822	3.717	20.838	3.721	PG(16:0_18:1)_1	[PG-H]-
747.512	328.313	PG(34:1)_2	6.821	0.418	7.974	0.517	6.794	0.439	0.916	0.135	1.245	0.222	1.075	0.192	PG(16:0_18:1)_2	[PG-H]-
719.48	284.286	PG(32:1)	0.0185	0.00113	0.0162	0.00105	0.0144	0.000933	0.0156	0.00229	0.0245	0.00438	0.0194	0.00346	PG(16:1_16:0)	[PG-H]-
721.496	323.481	PG(32:0)	1.012	0.0621	0.887	0.0574	0.853	0.0551	0.0385	0.00566	0.0847	0.0151	0.0528	0.00943	PG(16:0_16:0)	[PG-H]-
747.49	314.709	PA(40:6)	0.131	0.00806	0.279	0.0181	0.0918	0.00593	0.415	0.061	0.228	0.0407	0.482	0.0861	PA(18:0_22:6)	[PA-H]-
687.491	349.197	PA(35:1)	0.126	0.0077	0.239	0.0155	0.104	0.00671	0.0195	0.00286	0.0179	0.0032	0.0403	0.00719	PA(18:1_17:0)	[PA-H]-
669.449	204.573	PA(34:3)	0.0446	0.00274	0.083	0.00538	0.038	0.00245	0.0469	0.00689	0.0224	0.00401	0.0854	0.0153	PA(16:0_18:3)	[PA-H]-
648.631	492.591	Cer(d42:2)_1	0.661	0.0406	1.023	0.0663	1.012	0.0653	0.0169	0.00249	0.0188	0.00336	0.0219	0.00392	Cer(d18:1_24:1)_1	[Cer+H]+
648.631	511.651	Cer(d42:2)_2	0.552	0.0338	0.463	0.03	0.421	0.0272	0.0532	0.00781	0.0477	0.00852	0.0656	0.0117	Cer(d18:1_24:1)_2	[Cer+H]+
650.646	543.584	Cer(d42:1)	0.114	0.007	0.103	0.00666	0.0954	0.00616	0.0119	0.00175	0.0145	0.00259	0.025	0.00446	Cer(d18:1_24:0)	[Cer+H]+
622.614	512.381	Cer(d40:1)	0.168	0.0103	0.135	0.00875	0.141	0.0091	0.011	0.00162	0.0123	0.00219	0.0179	0.00319	Cer(d18:1_22:0)	[Cer+H]+
594.584	477.575	Cer(d38:1)	1.245	0.0763	0.833	0.054	0.804	0.0519	0.021	0.00309	0.0174	0.00311	0.0223	0.00399	Cer(d18:1_20:0)	[Cer+H]+
580.568	458.204	Cer(d37:1)	0.0824	0.00505	0.0608	0.00394	0.0653	0.00422	0.00315	0.000463	0.00397	0.000709	0.00433	0.000774	Cer(d19:1_18:0)	[Cer+H]+
566.553	438.145	Cer(d36:1)	19.509	1.197	11.683	0.757	11.402	0.736	0.245	0.036	0.191	0.0341	0.203	0.0362	Cer(d18:1_18:0)	[Cer+H]+
552.537	417.111	Cer(d35:1)	0.0766	0.0047	0.0503	0.00326	0.0472	0.00305	0.0028	0.000411	0.00185	0.000331	0.00189	0.000337	Cer(d18:1_17:0)	[Cer+H]+
538.522	393.819	Cer(d34:1)	0.429	0.0263	0.248	0.0161	0.247	0.0159	0.0169	0.00249	0.0132	0.00235	0.0176	0.00314	Cer(d18:1_16:0)	[Cer+H]+
813.687	452.711	SM(42:2)_1	0.605	0.0371	1.472	0.0954	1.208	0.078	0.0182	0.00268	0.00655	0.00117	0.00382	0.000683	SM(d18:1_24:1)_1	[SM+H]+
813.693	468.208	SM(42:2)_2	0.0582	0.00357	0.117	0.00757	0.089	0.00574	0.00309	0.000455	0.00197	0.000352	0.002	0.000357	SM(d18:1_24:1)_2	[SM+H]+
815.703	490.671	SM(42:1)	0.102	0.00625	0.167	0.0108	0.156	0.0101	0.00378	0.000555	0.0013	0.000233	0.00146	0.000261	SM(d18:1_24:0)	[SM+H]+
817.714	503.832	SM(42:0)	0.0104	0.000639	0.0169	0.0011	0.0135	0.000869	0.00108	0.000159	0.000701	0.000125	0.000854	0.000153	SM(d18:0_24:0)	[SM+H]+
785.656	413.625	SM(40:2)	0.0737	0.00452	0.153	0.00988	0.115	0.0074	0.00334	0.000491	0.0011	0.000196	0.000797	0.000142	SM(d18:1_22:1)	[SM+H]+
787.662	413.625	SM(40:1)_1	0.0534	0.00328	0.035	0.00226	0.0292	0.00188	0.00256	0.000377	0.0133	0.00238	0.013	0.00233	SM(d18:1_22:0)_1	[SM+H]+
787.672	453.819	SM(40:1)_2	0.144	0.00883	0.237	0.0153	0.204	0.0132	0.00415	0.00061	0.00184	0.000329	0.00118	0.000211	SM(d18:1_22:0)_2	[SM+H]+
787.676	469.255	SM(40:1)_3	0.0132	0.000809	0.0221	0.00143	0.0162	0.00105	0.00112	0.000165	0.00106	0.00019	0.00108	0.000193	SM(d18:1_22:0)_3	[SM+H]+
789.678	453.433	SM(40:0)_1	0.0223	0.00137	0.0334	0.00216	0.0276	0.00178	0.000887	0.00013	0.00051	9.1e-05	0.000621	0.000111	SM(d18:0_22:0)_1	[SM+H]+
789.686	468.673	SM(40:0)_2	0.0181	0.00111	0.0382	0.00247	0.0313	0.00202	0.00095	0.00014	0.000935	0.000167	0.000996	0.000178	SM(d18:0_22:0)_2	[SM+H]+
757.628	351.279	SM(38:2)_1	0.0147	0.000904	0.013	0.000841	0.0176	0.00114	0.032	0.00471	0.0272	0.00486	0.0211	0.00376	SM(d18:1_20:1)_1	[SM+H]+
757.625	376.055	SM(38:2)_2	0.0829	0.00509	0.0754	0.00489	0.0683	0.00441	0.0997	0.0146	0.0139	0.00247	0.0388	0.00693	SM(d18:1_20:1)_2	[SM+H]+
781.621	413.005	SM(40:4)	0.0732	0.00449	0.0906	0.00587	0.0875	0.00565	0.0154	0.00227	0.0182	0.00326	0.019	0.00339	SM(d18:1_22:3)	[SM+H]+
759.644	374.836	SM(38:1)_1	0.0703	0.00431	0.0655	0.00424	0.0811	0.00524	0.0187	0.00275	0.0148	0.00264	0.00954	0.0017	SM(d18:1_20:0)_1	[SM+H]+
759.641	413.438	SM(38:1)_2	1.384	0.0849	1.141	0.0739	1.126	0.0727	0.0164	0.00241	0.0031	0.000554	0.00427	0.000763	SM(d18:1_20:0)_2	[SM+H]+
761.655	428.744	SM(38:0)	0.0188	0.00115	0.0177	0.00114	0.0403	0.0026	0.0157	0.00231	0.0173	0.00309	0.0206	0.00369	SM(d18:0_20:0)	[SM+H]+
745.622	391.197	SM(37:1)	0.0513	0.00314	0.0434	0.00281	0.0387	0.0025	0.305	0.0448	0.356	0.0635	0.366	0.0653	SM(d15:1_22:0)	[SM+H]+
729.597	349.808	SM(36:2)_1	0.0783	0.0048	0.0223	0.00144	0.0229	0.00148	0.00506	0.000743	0.0043	0.000767	0.00581	0.00104	SM(d18:1_18:1)_1	[SM+H]+
729.595	328.278	SM(36:2)_2	3.41	0.209	2.917	0.189	3.006	0.194	0.156	0.0229	0.0407	0.00726	0.0804	0.0144	SM(d18:1_18:1)_2	[SM+H]+
753.591	368.228	SM(38:4)	0.406	0.0249	0.397	0.0257	0.348	0.0225	0.102	0.015	0.0695	0.0124	0.0659	0.0118	SM(d18:1_20:3)	[SM+H]+
731.609	369.529	SM(36:1)_1	4.099	0.251	3.62	0.235	4.167	0.269	0.0576	0.00847	0.02	0.00357	0.0171	0.00305	SM(d18:1_18:0)	[SM+H]+
731.609	391.366	SM(36:1)_2	0.424	0.026	0.373	0.0242	0.401	0.0259	0.00991	0.00146	0.00108	0.000192	0.00102	0.000182	SM(d18:1_18:0)_1	[SM+H]+
731.604	410.799	SM(36:1)_3	0.0493	0.00302	0.0312	0.00202	0.0248	0.0016	0.00795	0.00117	0.00754	0.00135	0.00577	0.00103	SM(d18:1_18:0)_2	[SM+H]+
731.6	328.278	SM(36:1)_4	0.325	0.0199	0.267	0.0173	0.293	0.0189	0.021	0.00308	0.00655	0.00117	0.00918	0.00164	SM(d18:1_18:0)_3	[SM+H]+
717.592	344.675	SM(35:1)	0.0202	0.00124	0.0174	0.00113	0.0176	0.00114	0.000749	0.00011	0.000684	0.000122	0.00056	0.0001	SM(d15:1_20:0)	[SM+H]+
703.577	320.337	SM(34:1)	0.289	0.0177	0.251	0.0162	0.237	0.0153	0.00916	0.00135	0.00189	0.000338	0.00109	0.000194	SM(d18:1_16:0)	[SM+H]+
970.785	615.347	TG(60:11)	0.00561	0.000344	0.0137	0.00089	0.0103	0.000666	0.0111	0.00163	0.0153	0.00273	0.00707	0.00126	TG(20:3_20:4_20:4)	[TG+NH4]+
960.897	713.895	TG(58:2)	0.00927	0.000569	0.0116	0.000754	0.0137	0.000887	0.0105	0.00155	0.0107	0.00191	0.0107	0.00192	TG(18:1_18:1_22:0)	[TG+NH4]+
964.927	736.623	TG(58:0)	0.00806	0.000495	0.00877	0.000568	0.0189	0.00122	0.00939	0.00138	0.00935	0.00167	0.0094	0.00168	TG(18:0_18:0_22:0)	[TG+NH4]+
922.788	637.124	TG(56:7)	0.0463	0.00284	0.0545	0.00353	0.0628	0.00406	0.0484	0.00712	0.0684	0.0122	0.0564	0.0101	TG(18:1_18:1_20:5)	[TG+NH4]+
924.797	637.028	TG(56:6)	0.0298	0.00183	0.0193	0.00125	0.018	0.00116	0.015	0.00221	0.0238	0.00425	0.0195	0.00348	TG(18:1_18:1_20:4)	[TG+NH4]+
928.83	652.804	TG(56:4)_1	0.00881	0.000541	0.00847	0.000549	0.0132	0.00085	0.00927	0.00136	0.00748	0.00134	0.0106	0.00189	TG(18:1_18:2_20:1)_1	[TG+NH4]+
928.834	670.002	TG(56:4)_2	0.0193	0.00118	0.0277	0.00179	0.0228	0.00147	0.0192	0.00282	0.0277	0.00495	0.029	0.00517	TG(18:1_18:2_20:1)_2	[TG+NH4]+
930.849	684.125	TG(56:3)_1	0.0202	0.00124	0.0171	0.00111	0.0211	0.00136	0.0173	0.00255	0.0172	0.00308	0.0253	0.00451	TG(18:1_18:1_20:1)_1	[TG+NH4]+
930.852	649.306	TG(56:3)_2	0.00789	0.000484	0.0057	0.00037	0.0127	0.000823	0.0125	0.00184	0.00994	0.00177	0.00733	0.00131	TG(18:1_18:1_20:1)_2	[TG+NH4]+
932.866	698.87	TG(56:2)_1	0.0145	0.00089	0.0138	0.000894	0.0201	0.0013	0.0298	0.00439	0.0143	0.00256	0.0176	0.00314	TG(18:1_18:1_20:0)_1	[TG+NH4]+
932.859	683.465	TG(56:2)_2	0.00772	0.000473	0.00678	0.000439	0.015	0.00097	0.0132	0.00195	0.0117	0.0021	0.00783	0.0014	TG(18:1_18:1_20:0)_2	[TG+NH4]+
934.881	712.658	TG(56:1)	0.0151	0.000929	0.0155	0.001	0.0202	0.00131	0.0134	0.00197	0.0143	0.00256	0.0119	0.00212	TG(18:0_18:0_20:1)	[TG+NH4]+
894.756	601.653	TG(54:7)	0.0137	0.000841	0.0146	0.000947	0.0171	0.0011	0.0101	0.00148	0.0117	0.0021	0.0124	0.00221	TG(18:1_18:3_18:3)	[TG+NH4]+
896.773	618.321	TG(54:6)	0.16	0.00979	0.118	0.00765	0.152	0.00979	0.118	0.0173	0.107	0.0191	0.13	0.0231	TG(18:2_18:2_18:2)	[TG+NH4]+
898.789	635.895	TG(54:5)_1	0.6	0.0368	0.451	0.0292	0.524	0.0338	0.469	0.069	0.403	0.0719	0.513	0.0916	TG(18:1_18:2_18:2)_1	[TG+NH4]+
898.787	686.405	TG(54:5)_2	0.00431	0.000264	0.00469	0.000304	0.00883	0.00057	0.00538	0.000791	0.0203	0.00362	0.00712	0.00127	TG(18:1_18:2_18:2)_2	[TG+NH4]+
898.779	671.382	TG(54:5)_3	0.0273	0.00167	0.0214	0.00139	0.0254	0.00164	0.0253	0.00373	0.0234	0.00417	0.0216	0.00385	TG(18:1_18:2_18:2)_3	[TG+NH4]+
900.795	635.168	TG(54:4)_1	0.116	0.0071	0.0853	0.00553	0.107	0.00689	0.0916	0.0135	0.0789	0.0141	0.1	0.0179	TG(18:1_18:1_18:2)_1	[TG+NH4]+
900.798	683.904	TG(54:4)_2	0.0385	0.00236	0.0136	0.000882	0.0172	0.00111	0.0129	0.0019	0.0139	0.00248	0.01	0.00179	TG(18:1_18:1_18:2)_2	[TG+NH4]+
900.805	651.843	TG(54:4)_3	0.98	0.0601	0.686	0.0445	0.81	0.0523	0.745	0.11	0.609	0.109	0.911	0.163	TG(18:1_18:1_18:2)_3	[TG+NH4]+
900.803	704.211	TG(54:4)_4	0.00749	0.000459	0.00847	0.000549	0.00932	0.000602	0.00755	0.00111	0.00766	0.00137	0.00904	0.00161	TG(18:1_18:1_18:2)_4	[TG+NH4]+
902.811	651.838	TG(54:3)_1	0.164	0.01	0.124	0.00807	0.149	0.0096	0.133	0.0196	0.117	0.0209	0.159	0.0285	TG(18:1_18:1_18:1)_1	[TG+NH4]+
902.821	667.736	TG(54:3)_2	1.226	0.0752	0.84	0.0544	0.902	0.0582	0.889	0.131	0.698	0.125	1.058	0.189	TG(18:1_18:1_18:1)_2	[TG+NH4]+
904.829	730.221	TG(54:2)_1	0.00979	0.000601	0.0105	0.000682	0.0122	0.000786	0.00401	0.000589	0.0103	0.00185	0.00961	0.00172	TG(18:0_18:1_18:1)_1	[TG+NH4]+
904.827	667.736	TG(54:2)_2	0.204	0.0125	0.214	0.0139	0.167	0.0108	0.159	0.0234	0.125	0.0223	0.187	0.0334	TG(18:0_18:1_18:1)_2	[TG+NH4]+
904.835	683.34	TG(54:2)_3	0.0766	0.0047	0.0614	0.00398	0.0776	0.00501	0.0634	0.00931	0.0584	0.0104	0.084	0.015	TG(18:0_18:1_18:1)_3	[TG+NH4]+
906.842	683.135	TG(54:1)_1	0.0187	0.00114	0.0167	0.00108	0.0204	0.00132	0.0169	0.00249	0.0146	0.0026	0.0203	0.00362	TG(16:0_18:1_20:0)	[TG+NH4]+
906.85	698.065	TG(54:1)_2	0.035	0.00214	0.0475	0.00308	0.0356	0.0023	0.0173	0.00255	0.0193	0.00345	0.0223	0.00399	TG(16:0_16:0_22:1)	[TG+NH4]+
908.86	696.948	TG(54:0)_1	0.0103	0.000632	0.00824	0.000534	0.0115	0.000744	0.00662	0.000974	0.0069	0.00123	0.00706	0.00126	TG(18:0_18:0_18:0)_1	[TG+NH4]+
908.866	711.471	TG(54:0)_2	0.0274	0.00168	0.0281	0.00182	0.0356	0.0023	0.0249	0.00366	0.0252	0.00451	0.0234	0.00418	TG(18:0_18:0_18:0)_2	[TG+NH4]+
886.788	643.154	TG(53:4)_1	0.0113	0.000692	0.014	0.000905	0.0154	0.000993	0.0131	0.00193	0.0137	0.00245	0.0117	0.0021	TG(17:1_18:1_18:2)	[TG+NH4]+
886.794	697.411	TG(53:4)_2	0.0127	0.000781	0.00912	0.000591	0.0141	0.00091	0.00691	0.00102	0.00707	0.00126	0.00638	0.00114	TG(17:2_18:1_18:1)	[TG+NH4]+
888.804	659.813	TG(53:3)_1	0.0218	0.00134	0.0222	0.00144	0.0303	0.00196	0.0252	0.0037	0.0234	0.00417	0.0258	0.00461	TG(17:1_18:1_18:1)_1	[TG+NH4]+
888.806	692.345	TG(53:3)_2	0.0107	0.000657	0.0128	0.000829	0.0159	0.00103	0.0141	0.00207	0.013	0.00232	0.0137	0.00244	TG(17:1_18:1_18:1)_2	[TG+NH4]+
890.818	675.13	TG(53:2)	0.0157	0.000964	0.0169	0.00109	0.0427	0.00276	0.0321	0.00472	0.0182	0.00326	0.0185	0.0033	TG(17:0_18:1_18:1)	[TG+NH4]+
892.834	690.229	TG(53:1)	0.0123	0.000756	0.0123	0.000799	0.0156	0.00101	0.0126	0.00185	0.0124	0.00221	0.0121	0.00216	TG(17:1_18:0_18:0)	[TG+NH4]+
870.755	616.333	TG(52:5)	0.0523	0.00321	0.0558	0.00362	0.0413	0.00267	0.0523	0.00769	0.0299	0.00533	0.0362	0.00646	TG(16:1_18:2_18:2)	[TG+NH4]+
872.777	687.115	TG(52:4)_1	0.0117	0.000717	0.0135	0.000875	0.007	0.000452	0.0134	0.00196	0.0137	0.00245	0.00425	0.000759	TG(16:0_18:2_18:2)_1	[TG+NH4]+
872.763	616.226	TG(52:4)_2	0.00887	0.000544	0.00923	0.000598	0.0124	0.0008	0.00922	0.00135	0.00923	0.00165	0.00904	0.00161	TG(16:0_18:2_18:2)_2	[TG+NH4]+
872.773	634.064	TG(52:4)_3	0.143	0.00876	0.129	0.00837	0.158	0.0102	0.128	0.0188	0.117	0.021	0.15	0.0268	TG(16:0_18:2_18:2)_3	[TG+NH4]+
874.789	650.834	TG(52:3)_1	0.357	0.0219	0.296	0.0192	0.371	0.0239	0.317	0.0467	0.276	0.0492	0.409	0.073	TG(16:0_18:1_18:2)_1	[TG+NH4]+
874.78	634.01	TG(52:3)_2	0.0349	0.00214	0.0321	0.00208	0.0427	0.00276	0.0325	0.00478	0.0316	0.00563	0.0367	0.00655	TG(16:0_18:1_18:2)_2	[TG+NH4]+
876.804	666.766	TG(52:2)_1	0.32	0.0196	0.269	0.0175	0.301	0.0194	0.265	0.0389	0.233	0.0416	0.35	0.0625	TG(18:1_16:0_18:1)	[TG+NH4]+
876.794	650.834	TG(52:2)_2	0.0628	0.00385	0.0525	0.0034	0.0649	0.00419	0.0588	0.00864	0.0514	0.00918	0.0702	0.0125	TG(16:0_18:1_18:1)	[TG+NH4]+
878.819	682.36	TG(52:1)_1	0.136	0.00834	0.0953	0.00617	0.106	0.00685	0.0425	0.00624	0.0434	0.00774	0.0567	0.0101	TG(16:0_18:0_18:1)_1	[TG+NH4]+
878.812	666.617	TG(52:1)_2	0.0634	0.00389	0.0596	0.00386	0.0625	0.00403	0.0622	0.00914	0.0469	0.00837	0.0783	0.014	TG(16:0_18:0_18:1)_2	[TG+NH4]+
878.81	666.592	TG(52:1)_3	0.0674	0.00413	0.0508	0.00329	0.0747	0.00483	0.0546	0.00802	0.0572	0.0102	0.0705	0.0126	TG(16:1_18:0_18:0)	[TG+NH4]+
880.826	682.165	TG(52:0)_1	0.0309	0.00189	0.0231	0.0015	0.0294	0.0019	0.0126	0.00185	0.0155	0.00278	0.015	0.00268	TG(16:0_18:0_18:0)_1	[TG+NH4]+
880.835	697.185	TG(52:0)_2	0.128	0.00784	0.09	0.00583	0.112	0.00721	0.0558	0.0082	0.0625	0.0112	0.05	0.00894	TG(16:0_18:0_18:0)_2	[TG+NH4]+
880.835	731.754	TG(52:0)_3	0.00634	0.000389	0.00655	0.000424	0.018	0.00116	0.0147	0.00216	0.0146	0.00261	0.0214	0.00383	TG(16:0_18:0_18:0)_3	[TG+NH4]+
880.825	666.203	TG(52:0)_4	0.00818	0.000502	0.00707	0.000458	0.0094	0.000607	0.00709	0.00104	0.00684	0.00122	0.00776	0.00139	TG(16:0_18:0_18:0)_4	[TG+NH4]+
860.771	682.441	TG(51:3)_1	0.00904	0.000555	0.00994	0.000644	0.015	0.00097	0.0119	0.00174	0.0124	0.00221	0.0112	0.002	TG(17:1_17:1_17:1)_1	[TG+NH4]+
860.772	643.852	TG(51:3)_2	0.0323	0.00198	0.032	0.00208	0.0436	0.00282	0.0355	0.00522	0.0338	0.00603	0.0316	0.00564	TG(17:1_17:1_17:1)_2	[TG+NH4]+
860.772	614.355	TG(51:3)_3	0.0104	0.000639	0.0138	0.000894	0.0155	0.001	0.013	0.0019	0.0139	0.00247	0.0127	0.00226	TG(17:1_17:1_17:1)_3	[TG+NH4]+
862.778	641.926	TG(51:2)_1	0.00945	0.000579	0.00935	0.000606	0.0124	0.0008	0.00968	0.00142	0.0111	0.00198	0.00897	0.0016	TG(17:0_17:1_17:1)	[TG+NH4]+
862.787	658.713	TG(51:2)_2	0.0404	0.00248	0.0395	0.00256	0.0547	0.00353	0.0412	0.00605	0.0454	0.0081	0.0411	0.00733	TG(16:0_17:1_18:1)	[TG+NH4]+
864.796	657.868	TG(51:1)_1	0.0101	0.000622	0.0117	0.000757	0.0147	0.000951	0.0115	0.00168	0.0115	0.00204	0.0116	0.00207	TG(16:0_17:0_18:1)_1	[TG+NH4]+
864.803	727.89	TG(51:1)_2	0.00563	0.000346	0.00573	0.000371	0.0074	0.000478	0.00516	0.000758	0.00649	0.00116	0.00541	0.000966	TG(16:0_17:0_18:1)_2	[TG+NH4]+
864.803	673.432	TG(51:1)_3	0.025	0.00153	0.0226	0.00146	0.0342	0.00221	0.0245	0.0036	0.0245	0.00437	0.0228	0.00408	TG(16:0_17:0_18:1)_3	[TG+NH4]+
866.811	671.514	TG(51:0)	0.00801	0.000491	0.00766	0.000496	0.00854	0.000551	0.00703	0.00103	0.00684	0.00122	0.00618	0.0011	TG(17:0_17:0_17:0)	[TG+NH4]+
846.757	633.726	TG(50:3)_1	0.0824	0.00505	0.0836	0.00542	0.109	0.00703	0.0835	0.0123	0.0859	0.0153	0.0819	0.0146	TG(16:1_16:1_18:1)_1	[TG+NH4]+
846.757	661.974	TG(50:3)_2	0.0249	0.00153	0.025	0.00162	0.0361	0.00233	0.0301	0.00442	0.0343	0.00612	0.0107	0.00191	TG(16:1_16:1_18:1)_2	[TG+NH4]+
846.759	688.591	TG(50:3)_3	0.00789	0.000484	0.00912	0.000591	0.0122	0.00079	0.00864	0.00127	0.0109	0.00195	0.00947	0.00169	TG(16:1_16:1_18:1)_3	[TG+NH4]+
848.763	632.283	TG(50:2)_1	0.0194	0.00119	0.0229	0.00148	0.0276	0.00178	0.0219	0.00322	0.0231	0.00412	0.0204	0.00364	TG(16:0_16:0_18:2)_1	[TG+NH4]+
848.772	649.873	TG(50:2)_2	0.122	0.00745	0.129	0.00833	0.166	0.0107	0.129	0.019	0.129	0.023	0.127	0.0226	TG(16:0_16:0_18:2)_2	[TG+NH4]+
848.766	686.926	TG(50:2)_3	0.0119	0.000731	0.0129	0.000833	0.0157	0.00102	0.013	0.0019	0.0146	0.0026	0.0112	0.00201	TG(16:0_16:0_18:2)_3	[TG+NH4]+
848.769	703.89	TG(50:2)_4	0.0101	0.000622	0.0109	0.000708	0.0126	0.000813	0.0101	0.00149	0.00994	0.00177	0.00975	0.00174	TG(16:0_16:0_18:2)_4	[TG+NH4]+
850.788	717.841	TG(50:1)_1	0.00732	0.000449	0.00842	0.000545	0.0103	0.000666	0.00795	0.00117	0.00789	0.00141	0.00804	0.00144	TG(16:0_16:0_18:1)_1	[TG+NH4]+
850.788	665.171	TG(50:1)_2	0.19	0.0117	0.151	0.00981	0.189	0.0122	0.0933	0.0137	0.0959	0.0171	0.0968	0.0173	TG(16:0_16:0_18:1)_2	[TG+NH4]+
850.78	649.002	TG(50:1)_3	0.0296	0.00181	0.0314	0.00204	0.0416	0.00268	0.03	0.00441	0.0293	0.00523	0.03	0.00536	TG(16:0_16:0_18:1)_3	[TG+NH4]+
850.787	700.992	TG(50:1)_4	0.012	0.000735	0.0117	0.000757	0.0159	0.00103	0.0108	0.00158	0.0132	0.00236	0.0115	0.00205	TG(16:0_16:0_18:1)_4	[TG+NH4]+
852.804	681.409	TG(50:0)_1	0.289	0.0177	0.18	0.0117	0.212	0.0137	0.0962	0.0141	0.0929	0.0166	0.094	0.0168	TG(16:0_16:0_18:0)	[TG+NH4]+
852.795	664.88	TG(50:0)_2	0.0375	0.0023	0.0302	0.00196	0.0403	0.0026	0.0215	0.00316	0.0213	0.00381	0.0213	0.0038	TG(16:0_18:0_16:0)	[TG+NH4]+
832.742	625.805	TG(49:3)_1	0.0336	0.00206	0.0359	0.00233	0.0514	0.00332	0.0408	0.006	0.0397	0.00709	0.0376	0.00671	TG(16:1_16:1_17:1)_1	[TG+NH4]+
832.743	664.693	TG(49:3)_2	0.0174	0.00107	0.0194	0.00126	0.0232	0.0015	0.0112	0.00165	0.0139	0.00248	0.0181	0.00324	TG(16:1_16:1_17:1)_2	[TG+NH4]+
834.753	666.558	TG(49:2)_1	0.0146	0.000897	0.0155	0.001	0.0194	0.00125	0.0162	0.00239	0.0178	0.00317	0.0153	0.00273	TG(16:1_16:1_17:0)_1	[TG+NH4]+
834.756	642.939	TG(49:2)_2	0.0772	0.00473	0.0906	0.00587	0.117	0.00758	0.117	0.0172	0.116	0.0208	0.111	0.0198	TG(16:1_16:1_17:0)_2	[TG+NH4]+
836.772	656.753	TG(49:1)_1	0.0554	0.0034	0.0576	0.00373	0.0769	0.00496	0.0555	0.00815	0.062	0.0111	0.0512	0.00915	TG(16:0_16:0_17:1)_1	[TG+NH4]+
836.771	714.449	TG(49:1)_2	0.0118	0.000724	0.0109	0.000708	0.0133	0.000859	0.00818	0.0012	0.011	0.00196	0.0079	0.00141	TG(16:0_16:0_17:1)_2	[TG+NH4]+
838.783	711.249	TG(49:0)_1	0.00893	0.000548	0.00865	0.00056	0.011	0.000708	0.00479	0.000704	0.00576	0.00103	0.00538	0.000961	TG(16:0_16:0_17:0)_1	[TG+NH4]+
838.789	689.706	TG(49:0)_2	0.00783	0.00048	0.00807	0.000523	0.0107	0.000694	0.00956	0.00141	0.00947	0.00169	0.00925	0.00165	TG(16:0_16:0_17:0)_2	[TG+NH4]+
838.788	671.412	TG(49:0)_3	0.0358	0.00219	0.0549	0.00356	0.0476	0.00307	0.0346	0.00509	0.034	0.00606	0.0356	0.00636	TG(16:0_16:0_17:0)_3	[TG+NH4]+
818.726	616.047	TG(48:3)_1	0.0628	0.00385	0.0625	0.00405	0.0847	0.00547	0.0772	0.0113	0.106	0.0189	0.0619	0.011	TG(16:1_16:1_16:1)_1	[TG+NH4]+
818.73	578.899	TG(48:3)_2	0.0173	0.00106	0.0174	0.00112	0.0226	0.00146	0.0195	0.00286	0.0185	0.00331	0.0171	0.00305	TG(16:1_16:1_16:1)_2	[TG+NH4]+
818.729	661.845	TG(48:3)_3	0.0416	0.00255	0.0389	0.00252	0.0584	0.00377	0.0452	0.00665	0.0511	0.00912	0.0429	0.00766	TG(16:1_16:1_16:1)_3	[TG+NH4]+
820.734	680.482	TG(48:2)_1	0.0437	0.00268	0.0445	0.00289	0.0575	0.00371	0.0442	0.0065	0.0478	0.00853	0.0397	0.00709	TG(16:0_16:1_16:1)_1	[TG+NH4]+
820.741	632.224	TG(48:2)_2	0.148	0.00908	0.117	0.00757	0.157	0.0101	0.119	0.0174	0.163	0.0291	0.114	0.0203	TG(16:0_16:1_16:1)_2	[TG+NH4]+
820.731	599.616	TG(48:2)_3	0.00824	0.000505	0.00853	0.000553	0.0104	0.000671	0.00749	0.0011	0.00824	0.00147	0.00762	0.00136	TG(14:0_16:1_18:1)_1	[TG+NH4]+
820.732	613.375	TG(48:2)_4	0.0175	0.00107	0.0197	0.00128	0.0257	0.00166	0.0203	0.00298	0.0209	0.00374	0.0154	0.00276	TG(14:0_16:1_18:1)_2	[TG+NH4]+
822.757	647.919	TG(48:1)_1	0.0991	0.00608	0.105	0.00678	0.146	0.00942	0.0974	0.0143	0.111	0.0198	0.0904	0.0161	TG(14:0_16:0_18:1)	[TG+NH4]+
822.749	631.13	TG(48:1)_2	0.0226	0.00138	0.0261	0.00169	0.0327	0.00211	0.0258	0.00379	0.0311	0.00555	0.0235	0.00419	TG(15:0_18:1_15:0)	[TG+NH4]+
824.764	646.975	TG(48:0)_1	0.0244	0.00149	0.0265	0.00172	0.0375	0.00242	0.0242	0.00356	0.025	0.00447	0.0225	0.00402	TG(16:0_16:0_16:0)_1	[TG+NH4]+
824.772	663.86	TG(48:0)_2	0.27	0.0165	0.182	0.0118	0.237	0.0153	0.109	0.0161	0.116	0.0207	0.115	0.0205	TG(16:0_16:0_16:0)_2	[TG+NH4]+
794.717	610.397	TG(46:1)	0.0137	0.000837	0.0155	0.001	0.0193	0.00125	0.0146	0.00214	0.0149	0.00266	0.0142	0.00254	TG(14:0_16:0_16:1)	[TG+NH4]+
796.741	644.983	TG(46:0)_1	0.0743	0.00456	0.0777	0.00504	0.0989	0.00639	0.0743	0.0109	0.0766	0.0137	0.0709	0.0127	TG(14:0_16:0_16:0)_1	[TG+NH4]+
796.74	672.402	TG(46:0)_2	0.00801	0.000491	0.00923	0.000598	0.0102	0.000662	0.00991	0.00146	0.00877	0.00156	0.00797	0.00142	TG(14:0_16:0_16:0)_2	[TG+NH4]+
796.733	627.265	TG(46:0)_3	0.02	0.00123	0.0207	0.00134	0.028	0.00181	0.0233	0.00343	0.022	0.00392	0.0212	0.00379	TG(14:0_16:0_16:0)_3	[TG+NH4]+
796.738	694.802	TG(46:0)_4	0.0118	0.000724	0.0141	0.000916	0.0175	0.00113	0.0141	0.00207	0.0147	0.00262	0.0147	0.00263	TG(14:0_16:0_16:0)_4	[TG+NH4]+
764.678	587.952	TG(44:2)	0.0158	0.000972	0.0189	0.00123	0.0257	0.00166	0.0198	0.00291	0.0206	0.00368	0.0181	0.00324	TG(12:0_16:1_16:1)	[TG+NH4]+
766.694	606.466	TG(44:1)	0.0447	0.00274	0.0486	0.00315	0.0683	0.00441	0.0498	0.00732	0.052	0.00929	0.0444	0.00793	TG(14:0_16:1_14:0)	[TG+NH4]+
740.679	633.398	TG(42:0)_1	0.0181	0.00111	0.0133	0.000863	0.0151	0.000974	0.0131	0.00192	0.0132	0.00236	0.0113	0.00202	TG(12:0_12:0_18:0)	[TG+NH4]+
740.673	581.029	TG(42:0)_2	0.0122	0.000749	0.0128	0.000829	0.0171	0.0011	0.0157	0.0023	0.015	0.00267	0.014	0.0025	TG(12:0_14:0_16:0)_1	[TG+NH4]+
740.678	603.55	TG(42:0)_3	0.0498	0.00305	0.059	0.00382	0.0747	0.00483	0.0611	0.00897	0.0631	0.0113	0.0567	0.0101	TG(12:0_14:0_16:0)_2	[TG+NH4]+
712.646	579.108	TG(40:0)	0.0691	0.00424	0.076	0.00492	0.0918	0.00593	0.0858	0.0126	0.0818	0.0146	0.079	0.0141	TG(12:0_12:0_16:0)	[TG+NH4]+
