# Supplementary material for: Different regions of synaptic vesicle membrane regulate VAMP2 conformation for the SNARE assembly
Source: Nat Commun. 2020 Mar 24;11:1531. doi: 10.1038/s41467-020-15270-4 (PMC7093461; doi:10.1038/s41467-020-15270-4)
Supplement: Supplementary file 5 — Source Data [file 41467_2020_15270_MOESM5_ESM.xlsx]

## Sheet: Figure 1c
Fig. 1c

## Sheet: Figure 1d
Fig. 1d left				Fig. 1d right

## Sheet: Figure 1g
Fig. 1g		Relative Intensity Ratios (Ref to Method Section)
	Residue#	VAMP2 in SH-SY5Y cells	VAMP2 in HEK-293T cells
	1	1.28946	1.29945
	2	1.27335	0.9872
	3	1.37285	1.18238
	4	1.41807	1.39313
	5	1	1
	6	1.02456	0.850854
	7	1.61568	1.65158
	8	0.978575	1.06283
	11	0.889598	1.09119
	12	0.902585	0.961918
	14	1.01752	0.893339
	15	1.60319	1.52226
	16	1.04351	1.06978
	17	1.49327	1.32069
	18	1.30454	1.41318
	21	0.853999	0.911644
	25	1.12303	1.28848
	26	0.927595	0.885631
	28	1.16115	1.22117
	29	1.6096	1.39041
	30	1.41573	1.61413
	31	1.21801	1.45846
	32	0.795741	0.939462
	33	1.03386	1.40041
	34	1.20019	1.33638
	35	0.969126	1.00607
	36	0.487977	0.660939
	37	0.732781	0.749846
	38	0.764002	0.703019
	39	0.743469	1.08049
	40	0.528341	0.515615
	41	0.989975	0.978114
	42	0.526874	0.483794
	43	0.410518	0.578662
	44	0.37814	0.554979
	45	0.678842	0.899545
	46	0.950418	0.623338
	47	0.863148	0.753762
	48	0.511817	0.498051
	49	0.46215	0.649647
	50	0.916161	0.846295
	51	0.27273	0.400039
	52	0.62926	0.925339
	53	0.661486	0.994649
	54	0.434115	0.414249
	55	1.59282	0.958996
	56	1.36218	1.52769
	57	1.37887	1.79862
	58	1.48533	1.54
	59	1.04209	1.62126
	60	0.942377	1.00575
	62	0.457285	0.926712
	63	0.957226	0.983739
	64	0.972335	0.948975
	65	0.9347	1.52488
	66	1.20892	0.893535
	67	0.781167	0.508879
	68	0.431857	0.52727
	69	0.451584	0.560229
	70	0.896412	0.826507
	71	0.759117	1.24116
	72	0.786807	1.0295
	73	1.16888	0.969723
	74	0.791173	0.578017
	75	1.43029	0.229176
	76	0.774875	0.867123
	77	0.93412	0.471025
	78	0.504401	0
	79	0	0
	80	0	0
	81	0	0
	82	0	0
	83	0	0
	84	0	0
	85	0	0
	86	0	0
	87	0	0
	88	0	0
	89	0	0
	90	0	0
	91	0	0
	92	0	0
	93	0	0
	94	0	0
	95	0	0
	96	0	0

## Sheet: Figure 1h
Fig. 1h		R2/R1
	Residue#	VAMP2 in HEK-293T cells	VAMP2 in solusion
	1		3.59181
	2
	3	3.0657	2.67666
	4	5.19827	1.98192
	5	2.94368	1.98837
	6	2.87157	1.85169
	7	3.89635	2.24253
	8	4.24584	1.87445
	11	2.6351	2.12962
	12	4.44749	2.5156
	14	2.88085	2.63352
	15	3.53492	3.1493
	16	2.57649	2.70854
	17	2.3125	2.88258
	18	3.53194	2.61527
	21	4.35299	2.42824
	25	3.67522	3.06687
	26	5.37085	3.04186
	28	5.00352
	29	8.26273
	30	8.5112	2.89766
	31	8.8092	3.19936
	32	8.88058	3.0902
	33	4.34939	3.07396
	34	6.95652	2.43877
	35	8.13867	2.86329
	36	8.7379	2.88686
	37	7.9094	2.78836
	38	8.08048	2.67689
	39	7.39585	2.45825
	40	7.78745	2.70093
	41	8.86508	2.97281
	42	10.2511	2.34641
	43		2.22808
	44	12.4985	2.6
	45	8.51429	2.62214
	46	8.9516	2.59719
	47	9.28352	2.85385
	48	4.2017	2.58862
	49	7.99497	3.04142
	50	11.0944	3.04498
	51	5.95022	2.86019
	52		2.95872
	53	9.72881	2.94964
	54	5.33945	3.13556
	55	11.4724	3.08254
	56	6.74157	2.55256
	57	4.75402	3.1
	58	12.4033	2.93727
	59	4.69636	3.14865
	60	10.9343	3.28453
	62	12.9407	2.5986
	63	8.61671	2.66278
	64	10.3454	2.75954
	65	10.0288	3.95802
	66	14.5809	3.16523
	67	7.28301	2.40409
	68	8.23449	3.05092
	69	7.60874	3.04862
	70	12.5561	2.6874
	71	5.75881	2.97198
	72	6.10963	2.77205
	73	6.30891	3.33877
	74	7.17184	2.99297
	75	6.96422	1.86024
	76	8.15328	3.38627
	77		2.38045
	78		2.58056
	79		3.32802
	80
	81		2.68277
	82		3.83017
	83		3.3438
	84		3.08534
	85		3.82086
	86		3.67115
	87		0
	88		3.51378
	89		3.65493
	90		3.5966
	91		2.93297
	92		3.00155
	93		3.22875
	94		2.88789
	95		2.16082
	96		1.84564

## Sheet: Figure 2c
Fig. 2c		Relative Intensity Changes (Ref to Method Section)
	Residue#	VAMP2 in Chol-up HEK-293T cells	VAMP2 in Chol-down HEK-293T cells
	1	0.288	0.646863
	3	-0.20947	0.162363
	4	-0.116981	-0.037444
	5	0	0
	6	-0.162245	0.0694055
	7	-0.0219819	0.00247429
	8	0.11265	-0.0441516
	11	0.207404	0.15286
	12	0.178957	0.0689415
	14	0.00734837	-0.123544
	15	0.0957443	0.195904
	17	-0.112791	-0.0438142
	18	0.152645	-0.0108346
	21	0.366023	0.00741115
	25	0.0555397	0.251577
	26	-0.028583	-0.0476973
	28	-0.172601	0.271488
	30	0.177159	0.0221826
	31	-0.0741339	-0.102087
	32	0.152472	-0.00509163
	33	-0.246155	-0.128754
	34	0.0108325	0.225419
	35	0.00571919	0.0215216
	36	0.0447807	-0.0538165
	37	0.189816	-0.019382
	38	0.336687	0.0582751
	39	0.431356	-0.130018
	40	0.334401	-0.0908673
	41	-0.0627266	-0.214622
	42	0.323986	-0.290739
	43	0.155853	-0.374826
	44	0.317862	0.263104
	45	0.326268	-0.123403
	46	0.343734	-0.184142
	47	-0.0115436	-0.339091
	48	0.25081	-0.114187
	49	0.00641374	-0.312962
	50	0.0760968	-0.478268
	51	0.194742	-0.0840121
	52	-0.0924769	-0.249933
	53	0.14698	-0.127541
	54	0.567718	0.368807
	55	-0.072072	0.116163
	56	0.34702	0.0160327
	57	0.46974	-0.00938802
	58	0.134286	-0.127381
	59	0.109254	0.154299
	60	0.215527	-0.128418
	62	0.671409	0.311603
	63	0.084513	-0.410858
	64	0.615653	0.088931
	65	0.170364	-0.0668815
	66	0.306372	0.0461332
	67	0.479186	0.093218
	68	0.0603328	-0.0718222
	69	0.718121	-0.146436
	70	0.181752	-0.16554
	71	0.517743	0.357106
	72	0.896843	0.222455
	73	0.119375	-0.050688
	74	0.0352176	0.136099
	75	0.181752	-0.139936
	76	0.0482568	-0.0070853
	77	0.367876	0.069994
	78	0.0288445	-0.327577
	79	0	0
	80	0	0
	81	0	0
	82	0	0
	83	0	0
	84	0	0
	85	0	0
	86	0	0
	87	0	0
	88	0	0
	89	0	0
	90	0	0
	91	0	0
	92	0	0
	93	0	0
	94	0	0
	95	0	0
	96	0	0

## Sheet: Figure 3b
Fig. 3b		I/I0 (ref: in solution)
	Residue#	15NVAMP2 : Synaptic Vesicle=700: 12
	4	1.13129
	5	1.29948
	6	0.998407
	7	1.42745
	8	1.10638
	11	1.04098
	12	1.09792
	14	1.22058
	15	1.36568
	16	1.26307
	17	1.24836
	18	1.18865
	21	0.997206
	25	1.32977
	26	0.8789
	30	0.862039
	31	0.718376
	32	0.744362
	33	0.91976
	34	1.18404
	35	1.31489
	36	1.25069
	37	0.983294
	38	0.934175
	39	0.967872
	40	0.736348
	41	0.891436
	42	0.577105
	43	0.66216
	44	0.629969
	45	0.724645
	46	0.699959
	47	0.663026
	48	0.488869
	49	0.572315
	50	0.69203
	51	0.639176
	52	0.638069
	53	0.576011
	54	0.559696
	55	0.623904
	56	0.751425
	57	0.954401
	58	0.917077
	59	0.901075
	60	0.7026
	62	0.840883
	63	1.0447
	64	0.663445
	65	0.743932
	66	0.640244
	67	0.638292
	68	0.651403
	69	0.608825
	70	0.457676
	71	0.866983
	72	0.500305
	73	0.77112
	74	0.611477
	75	0
	76	0.190075
	77	0.476572
	78	0
	79	0
	81	0
	82	0
	83	0
	84	0
	85	0
	86	0
	87	0
	88	0
	89	0
	90	0
	91	0
	92	0
	93	0
	94	0
	95	0
	96	0

## Sheet: Figure 3c
Fig. 3c left							Fig. 3c right
							mol%	Lipid raft					non-Raft
							Lipid Species	Sample1	Sample2	Sample3	Average	St.Dev.	Sample1	Sample2	Sample3	Average	St.Dev.
							Chol	55.049	56.794	55.5396	55.7942	0.899925	24.8223	27.1192	31.3481	27.7632	3.31021
							PC	26.8849	25.7204	27.4386	26.6813	0.877002	27.3278	19.8412	17.2894	21.4861	5.21745
							PE	5.86971	6.27025	6.46115	6.20037	0.301849	16.332	18.0652	16.7015	17.0329	0.912902
							PS	3.48773	2.38192	1.92014	2.5966	0.805541	9.22102	8.03011	9.18151	8.81088	0.676455
							PI	2.11405	2.86685	2.42468	2.46853	0.378309	10.7518	13.0921	12.5174	12.1204	1.21961
							PG	3.96909	3.81277	4.02009	3.93398	0.108026	10.3682	12.5598	11.4911	11.473	1.09592
							PA	0.0184764	0.0389696	0.0151076	0.0241845	0.0129146	0.0722171	0.0871152	0.0584365	0.0725896	0.014343
							Cer	1.4006	0.945846	0.919112	1.08852	0.270599	0.056132	0.0572194	0.0678424	0.060398	0.00647
							SM	0.729541	0.753737	0.76615	0.749809	0.0186182	0.133852	0.112822	0.123709	0.123461	0.0105172
							TG	0.476928	0.415242	0.495319	0.462496	0.0419437	0.914708	1.03527	1.221	1.05699	0.154297

## Sheet: Figure 3d
Fig. 3d		I/I0 (ref: in solution)			I/I0 (ref: in solution)
	Residue#	15NVAMP2 : Raft=1: 50	15NVAMP2 : Raft=1: 100	15NVAMP2 : Raft=1: 200	15NVAMP2 : nonRaft=1: 50	15NVAMP2 : nonRaft=1: 100	15NVAMP2 : nonRaft=1: 200
	4	1.07548	1.12902	1.18064	1.02548	1.12246	1.1066
	5	1.01066	0.991363	1.16437	1.11304	1.25118	1.12437
	6	1.00279	1.01436	1.06686	1.10292	1.10653	1.05812
	7	0.988371	0.935856	0.997003	1.09491	1.12427	0.944788
	8	0.957026	0.848171	0.840734	0.90486	0.897573	0.724454
	11	0.95193	0.918047	0.909533	0.976592	0.928158	0.826519
	12	0.972144	0.941479	0.929594	0.951988	0.895124	0.739474
	14	1.01296	0.944571	0.96685	0.95186	0.92436	0.832982
	15	1.02111	1.03028	1.07199	1.00351	0.988684	0.950421
	16	0.953145	1.18716	1.20414	0.936275	0.988968	0.796968
	17	1.0165	1.04721	1.13436	1.10022	1.19341	1.09299
	18	0.999187	0.922613	1.00455	0.993408	0.979734	0.869732
	21	1.03106	1.15823	1.05523	0.9341	0.838265	0.796378
	25	1.10495	1.23323	1.34205	0.993967	0.9264	0.996591
	26	1.05812	1.12593	1.13608	0.981599	1.06607	0.965253
	30	1.02236	1.14394	1.07312	0.901268	0.787819	0.657837
	31	1.0361	1.141	1.10083	0.795838	0.612147	0.475223
	32	0.964501	0.86071	0.853042	0.832692	0.691084	0.537317
	33	1.01493	0.991848	1.02973	0.848019	0.641793	0.599082
	34	1.00402	0.927209	1.10375	1.0291	0.564382	0.642762
	35	0.995901	1.00772	1.15917	0.861021	0.846754	0.620841
	36	1.06181	1.12032	1.17548	0.882986	0.767289	0.646581
	37	1.00252	1.0927	1.05314	0.739569	0.606305	0.489538
	38	0.973704	0.878672	0.896186	0.806811	0.676969	0.467833
	39	0.967266	0.893548	0.908367	0.772142	0.591289	0.386442
	40	1.05685	1.192	1.07623	0.703591	0.534324	0.391394
	41	1.11605	1.31766	1.21743	0.771896	0.585743	0.517506
	42	1.01752	1.03733	1.03218	0.709458	0.518664	0.331318
	43	1.14194	1.33783	1.25609	0.763809	0.567194	0.400545
	44	1.03271	0.962505	0.994593	0.7183	0.529902	0.339271
	45	0.999625	1.01051	0.988467	0.685243	0.564617	0.409122
	47	0.930045	0.820309	0.827856	0.792109	0.640236	0.463631
	48	0.982769	0.891281	0.917491	0.75515	0.613846	0.410863
	49	1.03226	1.07011	1.18443	0.800999	0.675449	0.418193
	50	1.00953	0.999829	0.953028	0.762636	0.573201	0.389956
	51	1.016	1.04554	1.00344	0.680862	0.526771	0.373158
	52	0.968258	1.28304	1.25437	0.742781	0.565822	0.396253
	53	1.07849	1.23841	1.08333	0.742837	0.513615	0.380308
	54	0.951059	0.828613	0.804328	0.773521	0.597757	0.390456
	55	0.958986	0.978539	0.864844	0.743149	0.637419	0.421348
	56	0.959836	0.754117	0.944707	0.831535	0.728271	0.573063
	57	0.998112	0.969595	0.960353	0.877862	0.698374	0.57587
	58	1.00338	0.943426	1.02875	1.00975	1.00802	0.789861
	59	0.975817	0.845097	0.957493	0.756565	0.575975	0.430747
	60	1.00298	0.984289	0.989704	0.916672	0.851184	0.685635
	61	0.989093	0.905539	0.958618	1.00113	1.00858	0.831715
	62	0.974485	0.910384	0.987364	0.93674	0.908302	0.737441
	63	0.9846	0.923608	0.913408	0.892533	0.803781	0.761064
	64	1.03605	0.899083	0.94571	0.873549	0.882702	0.752386
	66	0.985953	1.05763	0.98358	0.902321	0.843603	0.749341
	67	1.05233	1.05407	1.07718	0.932783	0.897574	0.752267
	68	1.02282	1.11431	0.987129	0.855499	0.854526	0.708264
	69	1.00058	0.942052	1.02114	1.02009	1.0205	0.894968
	70	0.965305	0.874368	0.981749	0.699377	0.456675	0.441985
	71	0.965305	0.874368	0.717829	1.0134	0.731426	0.452974
	72	1.02093	1.10141	1.0808	0.810778	0.755592	0.572089
	73	1.04251	1.12727	1.11043	0.952441	0.825473	0.76313
	75	0.992109	0.8944	1.0355	0.659531	0	0
	76	0.985519	1.02542	0.961109	1.13861	0.767476	0.645019
	77	0.967809	0.890407	0.912074	0.797184	0.695304	0.566965
	78	0.856907	0.78554	0.597612	0.317022	0.170546	0
	79	0.832645	0.635878	0	0.341512	0	0
	81	0.774466	0.654337	0	0	0	0
	82	0.708394	0.519797	0.298452	0.255923	0	0
	83	0.717961	0.483802	0.234671	0	0	0
	84	0.649141	0.433767	0.155187	0.108048	0	0
	85	0.570209	0.336161	0.168116	0.183626	0	0
	86	0.497498	0.259612	0.102888	0.366721	0	0
	87	0.48918	0	0	0	0	0
	88	0.38404	0	0	0	0	0
	89	0.181513	0	0	0	0	0
	90	0.152465	0	0	0	0	0
	91	0.206073	0	0	0	0	0
	92	0.451692	0	0	0	0	0
	93	0.250155	0	0	0	0	0
	94	0.927492	0.864755	0.782933	0	0	0
	95	0.749121	0.620345	0.172458	0	0	0
	96	0.646126	0.542764	0.328387	0	0	0

## Sheet: Figure 3f
Fig. 3f		Counts
	Locations	Lipid raft	non-Raft
	1	195	62
	2	154	58
	3	254	56
	4	239	70
	5	265	68
	6	260	58
	7	247	62
	8	220	56
	9	210	48
	10	212	46
	11	246	82
	12	266	70
	13	251	56
	14	211	80
	15	271	74
	16	249	68
	17	196	54
	18	276	86
	19	190	74
	20	223	84
	Average	231.75	65.6
	St. Dev.	32.5671	11.8517

## Sheet: Figure 4a
Fig. 4a		I/I0 (ref: in solution)			I/I0 (ref: in solution)			I/I0 (ref: in solution)	I/I0 (ref: in solution)
	Residue#	15NVAMP2 : DOPS=1: 50	15NVAMP2 : DOPS=1: 100	15NVAMP2 : DOPS=1: 200	15NVAMP2 : POPG=1: 50	15NVAMP2 : POPG=1: 100	15NVAMP2 : POPG=1: 200	15NVAMP2 : Liver PI=1: 10	15NVAMP2 : Egg PA=1: 50	15NVAMP2 : Egg PA=1: 100
	4	0.773033	0.6983	0.649071	0.673532	0.511689	0.478291	0.934704	0.611166	0.559651
	5	0.928234	0.893107	0.81322	0.796348	0.73199	0.647859	0.8829	0.638933	0.529881
	6	0.970326	0.927975	0.816479	0.864484	0.811392	0.60698	0.907011	0.59288	0.574504
	7	1.0278	0.833492	0.802669	0.690014	0.572562	0.554864	1.10811	0.762452	0.770972
	8	0.587728	0.600495	0.559621	0.548681	0.429115	0.377347	0.942389	0.547151	0.471278
	11	0.634944	0.691323	0.67439	0.6214	0.498306	0.498363	0.738612	0.857266	0.908207
	12	0.769072	0.843195	0.809306	0.925294	0.842644	0.921092	0.901682	0.961626	0.885816
	14	0.855794	0.87056	0.802108	0.708293	0.70824	0.725882	1.07667	1.06866	0.984686
	15	0.933642	1.09449	1.17574	1.07631	0.954831	0.976047	1.46504	1.02267	1.00188
	16	0.954562	0.935836	0.888012	0.919714	0.892228	0.778399	1.03255	0.883414	0.866245
	17	0.969058	0.962088	0.879803	0.968495	0.823962	0.806025	1.18928	1.07899	1.05059
	18	0.899698	1.007	0.875911	0.908853	0.834978	0.782148	0.987404	0.929869	0.864276
	21	0.636585	0.690706	0.584942	0.534984	0.529442	0.435625	0.53242	0.637003	0.715527
	25	1.04023	1.15302	1.08118	0.785761	0.812569	0.594375	1.07076	0.939881	0.934915
	26	0.768713	1.02196	0.742427	0.576534	0.570459	0.524479	0.678684	0.507521	0.532829
	30	0.355062	0	0	0.368952	0.533416	0	0.373989	0.548716	0.373014
	31	0.503305	0.671928	0.170309	0.314238	0.341747	0	0	0.311398	0.248827
	32	0.430874	0.402253	0.217123	0	0	0	0	0.437057	0.37018
	33	0.595503	0.542446	0.363315	0.333951	0	0	0	0.548716	0.373014
	34	1.12623	1.08871	0.927419	0.486678	0	0	0	0.496842	0.435826
	35	1.03021	0.885196	0.810339	0.507407	0	0	0	0.801114	0.67595
	36	1.18689	0.728426	0.624135	0.407464	0	0	0	0.311398	0.248827
	37	0.800406	0.589389	0.46329	0.299478	0.241943	0.250356	0	0.330126	0.241369
	38	0.764381	0.769563	0.63802	0.310211	0.180719	0.217865	0	0.31637	0.276367
	39	0.886808	0.742683	0.545125	0.271348	0.233391	0.140087	0.180259	0.604705	0.558479
	40	0.641027	0.676142	0.549174	0.302433	0.282202	0.218694	0.11711	0.377417	0.296806
	41	0.223109	0	0	0.417007	0.311884	0.274958	0.427124	0.421817	0.296971
	42	0.566491	0.638578	0.526653	0.279799	0.415358	0.339021	0.112385	0.282978	0.286448
	43	0.601799	0.593701	0.465898	0.356434	0.333264	0.30782	0	0.459789	0.438338
	44	0.649092	0.679081	0.449903	0.315396	0.463758	0.366945	0	0.534968	0.54418
	45	0.625315	0.633301	0.586625	0.329283	0.332606	0.277414	0.103249	0.316226	0.173105
	47	0.829436	0.759546	0.48458	0.312376	0.310729	0.253304	0.298909	0.176857	0.17693
	48	0.716307	0.773279	0.576861	0.256733	0.2278	0.269369	0	0.216858	0.0230995
	49	0.68159	0.834169	0.549427	0.355861	0.313586	0	0	0.173432	0
	50	0.689666	0.613427	0.474685	0.373102	0.323371	0.197609	0.233608	0.666508	0.485052
	51	0.864541	0.747529	0.511266	0.253067	0.283489	0.257774	0.161597	0.562205	0.533818
	52	0.576558	0.532025	0.349001	0.315414	0.300238	0.235548	0.14142	0.365324	0.285805
	53	0.445005	0.576308	0.593054	0.199098	0.23352	0.220486	0.336125	0.752188	0.624263
	54	0.486802	0.602192	0.41083	0.225698	0.253497	0.236492	0.021491	0	0
	55	0.54421	0.758852	0.613433	0.231435	0.233048	0.203862	0	0.240543	0.193984
	56	0.567773	0.628464	0.563125	0.339213	0.379803	0.402677	0.328518	0.334632	0.376993
	57	0.619702	0.69763	0.582425	0.413592	0.329058	0.296744	0.202253	0.44839	0.204153
	58	0.883405	0.864408	1.12866	0.504127	0.276827	0.211798	0.522785	0.744267	0.377257
	59	0.63442	0.611609	0.469048	0.535006	0.485939	0.326488	0.329348	0.395061	0.245949
	60	0.645062	0.795813	0.779594	0.441356	0.494329	0.459678	0.149976	0.373302	0.28661
	61	0.872314	1.01911	0.903974	0.59825	0.641841	0.544618	0.533912	0.413766	0.459013
	62	1.03694	1.14948	1.19874	0.797607	0.623849	0.633974	0.533612	0.327842	0.10293
	63	0.404919	0.724486	0.786878	0.50054	0.641568	0.605205	0	0	0
	64	0.776008	1.14629	1.2953	0.522151	0.542554	0.542723	0.434643	0.233263	0.314272
	66	0.426921	0.449978	0.479492	0.220556	0.329064	0.367177	0.322263	0.686479	0
	67	0.311044	0.50292	0.614868	0.37931	0.365329	0.43393	0.335099	0.597307	0.438172
	68	0.41424	0.568653	0.646086	0.374878	0.417054	0.479831	0.274437	0.711449	0.578945
	69	0.277031	0.339436	0.301443	0.433483	0.482844	0.607788	0.204711	0.63494	0.535388
	70	0.32538	0.287759	0.247364	0.322161	0.405814	0.479573	0.122663	0.484603	0.326765
	71	0	0	0	0	0	0	0.116396	0.484603	0.326765
	72	0	0	0	0	0	0	0	0.0139236	0
	73	0	0	0	0.379369	0.547036	0.523941	0	0.0297463	0.0408308
	75	0	0	0	0	0	0	0.204711	0.677218	0.574426
	76	0.637018	0.724839	0.614499	0.259579	0.329034	0.301997	0	0.484603	0.326765
	77	0	0	0	0	0	0	0	0	0.0190641
	78	0	0	0	0	0	0	0.175863	0.132188	0.064426
	79	0	0	0	0	0	0	0	0.369314	0.254885
	81	0	0	0	0	0	0	0	0	0.04225
	82	0	0	0	0	0	0	0	0.129552	0.0594823
	83	0	0	0	0	0	0	0	0.0981819	0
	84	0	0	0	0	0	0	0	0	0
	85	0	0	0	0	0	0	0	0	0
	86	0	0	0	0	0	0	0	0	0
	87	0	0	0	0	0	0	0	0	0
	88	0	0	0	0	0	0	0	0	0
	89	0	0	0	0	0	0	0	0	0
	90	0	0	0	0	0	0	0	0	0
	91	0	0	0	0	0	0	0	0	0
	92	0	0	0	0	0	0	0	0	0
	93	0	0	0	0	0	0	0	0	0
	94	0	0	0	0	0	0	0	0	0
	95	0	0	0	0	0	0	0	0	0
	96	0	0	0	0	0	0	0	0	0

[truncated: 12 more sheets: Figure 4b, Figure 4c, Figure S1, Figure S3, Figure S4, Figure S5, Figure S7, Figure S8, Figure S9a, Figure S9b, Figure S13a, Figure S13b]
